# Supplementary material for: Optimal Experimental Design for Parameter Estimation of a Cell Signaling Model
Source: PLoS Comput Biol. 2009 Nov 6;5(11):e1000558. doi: 10.1371/journal.pcbi.1000558 (PMC2775273; doi:10.1371/journal.pcbi.1000558)
Supplement: Text S1 — Model represented in SBML layer 2 version 2, featuring two compartments (the cytosol and the plasma mebrane) and all molecular species, including iRap and LY29. The parameter values are set to the estimates from the collective fit to all data. (0.01 MB XML) [file pcbi.1000558.s002.xml]

<?xml version="1.0" encoding="UTF-8" standalone="no"?>
<sbml xmlns="http://www.sbml.org/sbml/level2/version2" level="2" metaid="metaid_0000001" version="2">
<model id="pi3k_akt" metaid="metaid_0000002" name="PI3K_Akt">
<notes>
<body xmlns="http://www.w3.org/1999/xhtml">
<p>
The model considers a synthetic approach to interrogate the PI3K signaling
module with respect to enrichment of PIP3 in the plasma membrane with
subsequent recruitment of Akt. We utilize iRap-dependent heterodimerization
of FRB and FKBP to recruit a PI3K-activating peptide to the plasma membrane,
and use the inhibitor LY294002 (LY29) to deplete PIP3.
</p>
</body>
</notes>
<annotation>
<rdf:RDF xmlns:bqbiol="http://biomodels.net/biology-qualifiers/" xmlns:bqmodel="http://biomodels.net/model-qualifiers/" xmlns:dc="http://purl.org/dc/elements/1.1/" xmlns:dcterms="http://purl.org/dc/terms/" xmlns:rdf="http://www.w3.org/1999/02/22-rdf-syntax-ns#" xmlns:vCard="http://www.w3.org/2001/vcard-rdf/3.0#">
<rdf:Description rdf:about="#metaid_0000002">
<dcterms:created rdf:parseType="Resource">
<dcterms:W3CDTF>2009-05-13T20:43:41-08:00</dcterms:W3CDTF>
</dcterms:created>
<dcterms:modified rdf:parseType="Resource">
<dcterms:W3CDTF>2009-05-13T22:27:09-08:00</dcterms:W3CDTF>
</dcterms:modified>
<dc:creator rdf:parseType="Resource">
<rdf:Bag>
<rdf:li>
<vCard:N rdf:parseType="Resource">
<vCard:Family>Bandara</vCard:Family>
<vCard:Given>Samuel</vCard:Given>
</vCard:N>
<vCard:EMAIL>sbandara@stanford.edu</vCard:EMAIL>
<vCard:ORG>
<vCard:Orgname>Stanford University</vCard:Orgname>
</vCard:ORG>
</rdf:li>
</rdf:Bag>
</dc:creator>
</rdf:Description>
</rdf:RDF>
</annotation>

<listOfUnitDefinitions>
<unitDefinition id="time" metaid="metaid_0000019" name="minute">
<listOfUnits>
<unit kind="second" multiplier="60"/>
</listOfUnits>
</unitDefinition>
</listOfUnitDefinitions>
<listOfCompartments>
<compartment id="plasma_membrane" metaid="metaid_0000003" size="1" spatialDimensions="2" units="area"/>
<compartment id="cytosol" metaid="metaid_0000004" outside="plasma_membrane" size="1" spatialDimensions="3" units="volume"/>
</listOfCompartments>

<listOfSpecies>
<species compartment="plasma_membrane" id="yfp_ph_mem" initialConcentration="0" metaid="metaid_0000005"/>
<species compartment="cytosol" id="yfp_ph_cyt" initialConcentration="1" metaid="metaid_0000006"/>
<species compartment="plasma_membrane" id="lyn_frb" initialConcentration="1" metaid="metaid_0000007"/>
<species boundaryCondition="true" compartment="cytosol" id="irap" initialConcentration="0" metaid="metaid_0000008"/>
<species compartment="cytosol" id="cfp_fkbp_p85" initialConcentration="1" metaid="metaid_0000009"/>
<species compartment="cytosol" id="irap_p85" initialConcentration="0" metaid="metaid_0000010"/>
<species compartment="plasma_membrane" id="lyn_irap_p85" initialConcentration="0" metaid="metaid_0000011"/>
<species boundaryCondition="true" compartment="cytosol" id="ly29" initialConcentration="0" metaid="metaid_0000013"/>
<species compartment="plasma_membrane" id="pip3" initialConcentration="0" metaid="metaid_0000014"/>
</listOfSpecies>

<listOfReactions>
<reaction id="pip3_deg" metaid="metaid_0000015">
  <listOfReactants>
    <speciesReference species="pip3"/>
  </listOfReactants>
  <kineticLaw>
<math xmlns="http://www.w3.org/1998/Math/MathML">
<apply>
  <times/>
  <ci>phi</ci>
  <ci>pip3</ci>
</apply>
</math>
<listOfParameters>
<parameter id="phi" value="1.80"/>
</listOfParameters>
</kineticLaw>
</reaction>
<reaction id="pi3k" metaid="metaid_0000012">
<listOfProducts>
<speciesReference species="pip3"/>
</listOfProducts>
<listOfModifiers>
<modifierSpeciesReference species="lyn_irap_p85"/>
<modifierSpeciesReference species="ly29"/>
</listOfModifiers>
<kineticLaw>
<math xmlns="http://www.w3.org/1998/Math/MathML">
<apply>
  <divide/>
  <ci>lyn_irap_p85</ci>
  <apply>
    <plus/>
    <cn>1</cn>
    <apply>
      <divide/>
      <ci>ly29</ci>
      <ci>kly</ci>
    </apply>
  </apply>
</apply>
</math>
<listOfParameters>
<parameter id="kly" value="0.16"/>
</listOfParameters>
</kineticLaw>
</reaction>
<reaction id="dimerize" metaid="metaid_0000016" reversible="false">
<listOfReactants>
<speciesReference species="cfp_fkbp_p85"/>
<speciesReference species="irap"/>
</listOfReactants>
<listOfProducts>
<speciesReference species="irap_p85"/>
</listOfProducts>
<kineticLaw>
<math xmlns="http://www.w3.org/1998/Math/MathML">
<apply>
<times/>
<ci>kr</ci>
<ci>cfp_fkbp_p85</ci>
<ci>irap</ci>
</apply>
</math>
<listOfParameters>
<parameter id="kr" value="1.56"/>
</listOfParameters>
</kineticLaw>
</reaction>
<reaction id="trimerize" metaid="metaid_0000018" reversible="false">
<listOfReactants>
<speciesReference species="irap_p85"/>
<speciesReference species="lyn_frb"/>
</listOfReactants>
<listOfProducts>
<speciesReference species="lyn_irap_p85"/>
</listOfProducts>
<kineticLaw>
<math xmlns="http://www.w3.org/1998/Math/MathML">
<apply>
<times/>
<ci>kt</ci>
<ci>lyn_frb</ci>
<ci>irap_p85</ci>
</apply>
</math>
<listOfParameters>
<parameter id="kt" value="0.03"/>
</listOfParameters>
</kineticLaw>
</reaction>
<reaction id="ph_equib" metaid="metaid_0000020" reversible="true">
<listOfReactants>
<speciesReference species="yfp_ph_cyt"/>
</listOfReactants>
<listOfProducts>
<speciesReference species="yfp_ph_mem"/>
</listOfProducts>
<listOfModifiers>
<modifierSpeciesReference species="pip3"/>
</listOfModifiers>
<kineticLaw>
<math xmlns="http://www.w3.org/1998/Math/MathML">
<apply>
<minus/>
<apply>
<times/>
<ci>ka</ci>
<ci>yfp_ph_cyt</ci>
<ci>pip3</ci>
</apply>
<apply>
<times/>
<ci>alpha</ci>
<ci>yfp_ph_mem</ci>
</apply>
</apply>
</math>
<listOfParameters>
<parameter id="alpha" value="0.11"/>
<parameter id="ka" value="0.58"/>
</listOfParameters>
</kineticLaw>
</reaction>
</listOfReactions>

</model>
</sbml>
